# Supplementary material for: New Perspectives for Eye-Sparing Treatment Strategies in Primary Uveal Melanoma
Source: Cancers (Basel). 2021 Dec 28;14(1):134. doi: 10.3390/cancers14010134 (PMC8750035; doi:10.3390/cancers14010134)
Supplement: Supplementary file 1 [file cancers-14-00134-s001.zip]

Archive with 1 entries (1 files):
- cancers-1470933 - sup.pdf
